# Supplementary material for: Functional characterization of FvCAMTA1in salt stress response of Fraxinus velutina
Source: Front Plant Sci. 2025 Oct 29;16:1669043. doi: 10.3389/fpls.2025.1669043 (PMC12608651; doi:10.3389/fpls.2025.1669043)
Supplement: Supplementary Table 1 — Primers used in experiment. [file Table1.xlsx]

## Sheet: Sheet1
Primer name	Primer sequence	Primer function
LAD-1	ACGATGGACTCCAGAGCGGCCGCVNVNNNGGAA	The universal primers for FvCAMTA1 promoter cloning
LAD-2	ACGATGGACTCCAGAGCGGCCGCBNBNNNGGTT	The universal primers for FvCAMTA1 promoter cloning
LAD-3	ACGATGGACTCCAGAGCGGCCGCVVNVNNNCCAA	The universal primers for FvCAMTA1 promoter cloning
LAD-4	ACGATGGACTCCAGAGCGGCCGCBDNBNNNCGGT	The universal primers for FvCAMTA1 promoter cloning
AC1	ACGATGGACTCCAGAG	The universal primers for FvCAMTA1 promoter cloning
GW130-R1	CCATCTTATCACTCAACCGATCATT	The specific primers for FvCAMTA1 promoter cloning
GW130-R2	ACGATGGACTCCAGTCCGGCCAACCGATCATTCACACTCAAAAAGTGATGTA	The specific primers for FvCAMTA1 promoter cloning
GW130-R3	TGATGTAATTAACTGAAAAAAACCAAGCAA	The specific primers for FvCAMTA1 promoter cloning
Pro_F_148	AATTGCACGATATATAATTACC	To clone FvCAMTA1 promoter
Pro _R_148	CTTATCACTCAACCGATC	To clone FvCAMTA1 promoter
Pro_F_925	TAAATTTGTATATAATATTGC	To clone FvCAMTA1 promoter
Pro _R_925	CTTATCACTCAACCGATC	To clone FvCAMTA1 promoter
Pro_F_1076	ATACTGCAAGTTAAAAAT	To clone FvCAMTA1 promoter
Pro_R_1076	CTTATCACTCAACCGATC	To clone FvCAMTA1 promote
FvCAMTA-F-SacI	ATGAGCTCATGGAGACTAGCGAACCGG	For Y2H, BiFC and LCA analysis vector construction
FvCAMTA-R-KpnI	ATGGTACCTCCCATGTTGATATCAGGATG	For Y2H, BiFC and LCA analysis vector construction
FvCAMTA-F-KpnI	ATGGTACCATGGAGACTAGCGAACCGG	For Y2H, BiFC and LCA analysis vector construction
FvCAMTA-R-SalI	ATGTCGACTTATCCCATGTTGATATCAGG	For Y2H, BiFC and LCA analysis vector construction
FvCAMTA1-qPCR-F	CCTGGTTTCGTGAGTCTTTATTTGA	Measurement of FvCAMTA1 expression
FvCAMTA1-qPCR-R	AGGCGTTAGGTGATACTTTAGTGGA	Measurement of FvCAMTA1 expression
qFvGAPDH-F	AGCAGCAAAAGAGACCCAGCA	Measurement of FvCAMTA1 expression
qFvGAPDH-R	GATACCAAACTCCTCGTGAACCAC	Measurement of FvCAMTA1 expression
