# Supplementary material for: Functional characterization of FvCAMTA1in salt stress response of Fraxinus velutina
Source: Front Plant Sci. 2025 Oct 29;16:1669043. doi: 10.3389/fpls.2025.1669043 (PMC12608651; doi:10.3389/fpls.2025.1669043)
Supplement: Supplementary Table 2 — Genes screened by Y2H [file Table2.xlsx]

## Sheet: Sheet1
No.	Candidate protein
1	PREDICTED: protein NRT1/ PTR FAMILY 6.4 (LOC111389731), transcript variant X2
2	PREDICTED: beta-glucosidase-like (LOC111378046), transcript variant
3	unknown
4	PREDICTED:tocopherol cyclase, chloroplastic (LOC111385234)
5	PREDICTED: selenoprotein K-like (LOC111402031),mRNA
6	PREDICTED:5'-methylthioadenosine/S-adenosylhomocysteine nucleosidase-like (LOC111377194)
7	PREDICTED: lactoylglutathione lyase GLX1 (LOC111395979), transcript variant X2
8	PREDICTED:UDP-glycosyltransferase73C1-like(LOC111386133)
9	PREDICTED: monothiol glutaredoxin-S12, chloroplastic-like (LOC111402687)
10	PREDICTED: nicotinamidase 1-like (LOC111376784), transcript variant X1
11	PREDICTED: early light-induced protein 1, chloroplastic-like (LOC111369603)
12	PREDICTED:metallothionein-like protein 1 (LOC111369652)
13	PREDICTED: metallothionein-like protein 1 (LOC111389458)
14	PREDICTED:dTDP-4-dehydrorhamnose 3,5-epimerase/dTDP-4- dehydrorhamnose reductase (LOC111376278)
15	PREDICTED: 24-methylenesterol C-methyltransferase 2-like (LOC111412135)
16	PREDICTED: 3-phosphoinositide-dependent protein kinase 2-like (LOC111388468), transcript variant X4
17	PREDICTED: uncharacterized LOC111410430 (LOC111410430), transcript variant X1
18	PREDICTED: probable WRKY transcription factor 7 (LOC111387868)
19	PREDICTED: uncharacterized LOC111373027 (LOC111373027)
20	PREDICTED: 40S ribosomal protein S6 (LOC111409065)
21	PREDICTED: 40S ribosomal protein S12-like (LOC111405197)
22	PREDICTED: photosystem II 22 kDa protein, chloroplastic (LOC111381850)
23	PREDICTED: bifunctional aspartokinase/homoserine dehydrogenase 1, chloroplastic-like (LOC105174896)
24	unknown
25	PREDICTED: protein CROWDED NUCLEI 1-like (LOC111374583)
26	PREDICTED: calcium homeostasis endoplasmic reticulum protein-like (LOC111375373), transcript variant X2, mRNA
27	PREDICTED: mRNA-decapping enzyme-like protein (LOC111383055)
28	PREDICTED: paired amphipathic helix protein Sin3-like 3 (LOC111377286), transcript variant X3
29	PREDICTED: uncharacterized LOC111398818 (LOC111398818)
30	PREDICTED: tubulin beta-1 chain-like (LOC111401274)
31	PREDICTED: secoisolariciresinol dehydrogenase-like (LOC111412276), transcript variant X3
32	PREDICTED: chlorophyll a-b binding protein 21, chloroplastic-like (LOC111412219)
33	PREDICTED: probable protein phosphatase 2C 60 (LOC111378689), transcript variant X2
34	unknown
35	PREDICTED: uncharacterized LOC111381697 (LOC111381697)
36	PREDICTED: protein SRC1-like (LOC111387830)
37	PREDICTED: major allergen Pru ar 1-like (LOC111377439)
38	PREDICTED: 40S ribosomal protein S23 (LOC111381097)
39	PREDICTED: rRNA methyltransferase 1, mitochondrial (LOC111399417)
40	PREDICTED: pathogen-related protein-like (LOC111396803)
41	unknown
42	PREDICTED: fatty acid amide hydrolase (LOC111388965), transcript variant X2
43	PREDICTED: chlorophyll a-b binding protein 13, chloroplastic (LOC111382600)
44	PREDICTED: formate--tetrahydrofolate ligase-like (LOC111386114)
45	PREDICTED: ribulose bisphosphate carboxylase small chain, chloroplastic-like (LOC111391236)
46	PREDICTED: elongation factor 1-gamma-like (LOC111388641)
